# Supplementary material for: Stratification of Wilms tumor by genetic and epigenetic analysis
Source: Oncotarget. 2012 Mar 31;3(3):327–35. doi: 10.18632/oncotarget.468 (PMC3359888; doi:10.18632/oncotarget.468)
Supplement: Supplementary file 1 [file oncotarget-03-327-s001.xls]

## Sheet: Table 1
Supplementary Table 1. Molecular data from the 120 Wilms tumors analysed at the five loci.
Stratification of Wilms tumor by genetic and epigenetic analysis. Scott et al. (2012)
Case	11p15	WTX	WT1*	CTNNB1	TP53	Group†
Sporadic cases
1	H19 epimutation	del WTX	Negative	Negative	Negative	1A
2	H19 epimutation	c.867delA	Negative	Negative	Negative	1A
3	H19 epimutation	c.1072C>T,p.R358X	Negative	Negative	Negative	1A
4	H19 epimutation	del WTX	Negative	Negative	Negative	1A
5	H19 epimutation	del WTX	Negative	Negative	Negative	1A
6	H19 epimutation	del WTX	Negative	Negative	Negative	1A
7	H19 epimutation	del WTX	Negative	Negative	Negative	1A
8	H19 epimutation	del WTX	Negative	Negative	Fail	1A
9	H19 epimutation	del WTX	Negative	Negative	c.717C>G,p.N239K	1A
10	H19 epimutation	Negative	Negative	c.107A>C,p.H36P	Negative	1A
11	H19 epimutation	Negative	Negative	Negative	c.1176dupA	1A
12	H19 epimutation	Negative	Negative	Negative	c.517G>T,p.V173L	1A
13	H19 epimutation	Negative	Negative	Negative	Negative	1A
14	H19 epimutation	Negative	Negative	Negative	Negative	1A
15	H19 epimutation	Negative	Negative	Negative	Negative	1A
16	H19 epimutation	Negative	Negative	Negative	Negative	1A
17	H19 epimutation	Negative	Negative	Negative	Negative	1A
18	H19 epimutation	Negative	Negative	Negative	Negative	1A
19	H19 epimutation	Negative	Negative	Negative	Negative	1A
20	H19 epimutation	Negative	Negative	Negative	Negative	1A
21	H19 epimutation	Negative	Negative	Negative	Negative	1A
22	H19 epimutation	Negative	Negative	Negative	Negative	1A
23	H19 epimutation	Fail	Negative	Negative	Fail	1A
24	H19 epimutation	del WTX	Fail	Negative	Fail	u/c
25	H19 epimutation	del WTX	Fail	Fail	Fail	u/c
26	H19 epimutation	del WTX	Fail	Fail	Fail	u/c
27	H19 epimutation	del WTX	Fail	Fail	Fail	u/c
28	H19 epimutation	Fail	Fail	Negative	Fail	u/c
29	H19 epimutation	Fail	Fail	Negative	Fail	u/c
30	H19 epimutation	Fail	Fail	Fail	Fail	u/c
31	H19 epimutation	Fail	Fail	Fail	Fail	u/c
32	H19 epimutation	Fail	Fail	Fail	Fail	u/c
33	H19 epimutation	Fail	Fail	Fail	Fail	u/c
34	pUPD	del WTX	Negative	Negative	Negative	1B
35	pUPD	del WTX	Negative	Negative	Negative	1B
36	pUPD	del WTX	Negative	Negative	Negative	1B
37	pUPD	del WTX	Negative	Negative	Negative	1B
38	pUPD	Negative	Negative	c.107A>C,p.H36P	Negative	1B
39	pUPD	Negative	Negative	Negative	Negative	1B
40	pUPD	Negative	Negative	Negative	Negative	1B
41	pUPD	Negative	Negative	Negative	Negative	1B
42	pUPD	Negative	Negative	Negative	Negative	1B
43	pUPD	Negative	Negative	Negative	Negative	1B
44	pUPD	Negative	Negative	Negative	Negative	1B
45	pUPD	Negative	Negative	Negative	Negative	1B
46	pUPD	Negative	Negative	Negative	Negative	1B
47	pUPD	Negative	Negative	Negative	Negative	1B
48	pUPD	Negative	Negative	Negative	Negative	1B
49	pUPD	Negative	Negative	Negative	Negative	1B
50	pUPD	Negative	Negative	Negative	Negative	1B
51	pUPD	del WTX	Fail	c.134C>T,p.S45F	Negative	u/c
52	pUPD	del WTX	Fail	Negative	Fail	u/c
53	pUPD	del WTX	Fail	Fail	Fail	u/c
54	pUPD	Fail	Fail	c.134C>G,p.S45C	Fail	u/c
55	pUPD	Fail	Fail	Negative	Negative	u/c
56	pUPD	Fail	Fail	Negative	Fail	u/c
57	pUPD	Fail	Fail	Negative	Fail	u/c
58	pUPD	Fail	Fail	Fail	Fail	u/c
59	pUPD	c.565C>T,p.Q189X	c.1180C>T,p.R394W	c.133T>C,p.S45P	Negative	2
			UPD
60	pUPD	Negative	c.491_506dup16	c.121A>G,p.T41A	Negative	2
			UPD
61	pUPD	Negative	c.1291_1297dup7	c.133T>C,p.S45P	Negative	2
			UPD
62	pUPD	Fail	del exon 2	c.133T>C,p.S45P	Fail	2
			UPD
63	Negative	Negative	del exons 1_5	c.134C>T,p.S45F	Negative	2
			del exons 1_9
64	Negative	Negative	c.743_744_insAA	c.134C>T,p.S45F	Negative	2
			c.1324_1325delAT
65	Negative	Negative	c.539_562dupATCC	c.107A>C,p.H36P	Negative	2
			c.897_904del8
66	Negative	Fail	del exons 6_10	c.133_135delTCT,p.S45del	Fail	2
			UPD
67	Negative	Negative	Negative	Negative	Negative	3
68	Negative	Negative	Negative	Negative	Negative	3
69	Negative	Negative	Negative	Negative	Negative	3
70	Negative	Negative	Negative	Negative	Negative	3
71	Negative	Negative	Negative	Negative	Negative	3
72	Negative	Negative	Negative	Negative	Negative	3
73	Negative	Negative	Negative	Negative	Negative	3
74	Negative	Negative	Negative	Negative	Negative	3
75	Negative	Negative	Negative	Negative	Negative	3
76	Negative	Negative	Negative	Negative	Negative	3
77	Negative	Negative	Negative	Negative	Negative	3
78	Negative	Negative	Negative	Negative	Negative	3
79	Negative	Negative	Negative	Negative	Negative	3
80	Negative	Negative	Negative	Negative	Negative	3
81	Negative	Negative	Negative	Negative	Negative	3
82	Negative	Negative	Negative	Negative	Negative	3
83	Negative	del WTX	Fail	Fail	Fail	u/c
84	Negative	Negative	Fail	Negative	Negative	u/c
85	Negative	Fail	Fail	Negative	Fail	u/c
86	Negative	Fail	Fail	Negative	Fail	u/c
87	Negative	Fail	Fail	Fail	Fail	u/c
88	Negative	Fail	Fail	Fail	Fail	u/c
89	Negative	Fail	Fail	Fail	Fail	u/c
90	Negative	Fail	Fail	Fail	Fail	u/c
91	Fail	del WTX	Fail	Fail	Fail	u/c
92	Fail	del WTX	Fail	Fail	Fail	u/c
93	Fail	Negative	Negative	Negative	Negative	u/c
94	Fail	Negative	Negative	Negative	Negative	u/c
95	Fail	Fail	Fail	Negative	Fail	u/c
96	Fail	Fail	Fail	Fail	Fail	u/c
97	Fail	Fail	Fail	Fail	Fail	u/c
98	Fail	Fail	Fail	Fail	Fail	u/c
99	Fail	Fail	Fail	Fail	Fail	u/c
100	Fail	Fail	Fail	Fail	Fail	u/c
Cases with constitutional defects
101	H19 epimutation	del WTX	Negative	Negative	Negative	1A
102	H19 epimutation	del WTX	Fail	Negative	Fail	u/c
103	H19 ICM	Fail	Fail	Negative	Fail	u/c
104	H19 ICM	Fail	Fail	Fail	Fail	u/c
105	pUPD	del WTX	Fail	Negative	Fail	u/c
106	pUPD	Negative	Negative	Negative	Negative	1B
107	pUPD	Negative	Negative	Negative	Negative	1B
108	pUPD	Negative	Negative	Negative	Negative	1B
109	pUPD	Negative	Negative	Negative	Negative	1B
110	pUPD	Fail	Fail	Fail	Negative	u/c
111	pUPD	Fail	Fail	Fail	Fail	u/c
112	pUPD	del WTX	c.685delA	Negative	Negative	2
			c.895-2_904del12
113	pUPD	Negative	c.552_3insT	c.104T>C,p.I35T	Negative	2
			UPD
114	pUPD	Negative	c.981C>A,p.Y327X	c.134C>G,p.S45C	Negative	2
			UPD
115	pUPD	Negative	c.120delT	c.134C>T,p.S45F	Negative	2
			UPD
116	pUPD	Negative	c.1085delG	c.121A>C,p.T41P	Negative	2
			UPD
117	pUPD	Fail	c.668+1G>T	c.107A>C,p.H36P	Fail	2
			UPD
118	pUPD	Fail	c.901C>T,p.R301X	c.134C>T,p.S45F	Fail	2
			UPD
119	pUPD	Fail	c.1021C>T,p.Q341X	c.133_135delTCT,p.S45del	Fail	2
			UPD
120	Negative	del WTX	c.956_962del7	Negative	Fail	2
			del11p13
Constitutional defects are indicated in bold typeface.
*All WT1 mutations were biallelic. Where two different WT1 mutations were found, each is given on a separate line. Where tumors had uniparental disomy for a single WT1 mutation, the mutation is followed by ‘UPD’.
†Molecular group classified according to status at 11p15 and WT1.
pUPD: paternal uniparental disomy
H19 ICM: H19 imprinting centre mutation
Del: deletion
n/a: data not available
u/c: tumor not classifiable to a molecular group due to incomplete data at 11p15 and/or WT1.

## Sheet: Table 2
Supplementary Table 2. Molecular status of tumors at each pairing of loci.
	WTX			WT1			CTNNB1			TP53
	Normal	Mutation		Normal	Mutation		Normal	Mutation		Normal	Mutation
	n	n	%	n	n	%	n	n	%	n	n	%
All tumors			0.33			0.21			0.2			0.04
11p15
Normal	20	2	0.09	16	5	0.24	20	4	0.17	20	0	0
Any 11p15 abnormality	36	25	41%*	45	12	0.27	54	15	0.28	51	3	0.06
- H19 epimutation	13	15	0.54	24	0	0%*	28	1	0.03	19	3	0.14
- pUPD 11p15	23	10	0.3	21	12	36%*	26	14	35%*	32	0	0
WTX
Normal	-	-	-	48	9	0.16	47	11	0.19	56	2	0.03
Mutation	-	-	-	14	3	0.18	20	2	0.09	15	1	0.06
WT1
Normal	-	-	-	-	-	-	61	2	0.03	58	3	0.05
Mutation	-	-	-	-	-	-	2	15	88%*	12	0	0
CTNNB1
Normal	-	-	-	-	-	-	-	-	-	59	3	0.05
Mutation	-	-	-	-	-	-	-	-	-	13	0	0
*Statistically significant associations are indicated with an asterisk. P values are provided in the article text. pUPD, paternal uniparental disomy.

## Sheet: Table 3
Supplementary Table 3. Clinical data from the 120 Wilms tumors analysed at the five loci.
Case	Bilateral		Histology	Stage*		Age diagnosis (months)		Trial
Sporadic cases
1	No		F	2		65		UKW3
2	Yes		F	5		45		UKW3
3	No		n/a	n/a		36		n/a
4	No		F	1		49		SIOP
5	Yes		F	5		24		UKW2
6	No		F	2		60		UKW2
7	No		F	2		54		UKW3
8	No		F	1		26		n/a
9	No		F	1		15		SIOP
10	No		U	2		34		SIOP
11	No		U	1		38		SIOP
12	Yes		F	5		43		SIOP
13	Yes		F	5		21		UKW3
14	Yes		F	5		16		UKW3
15	Yes		n/a	n/a		53		UKW3
16	No		F	2		68		UKW3
17	No		F	2		42		UKW2
18	No		F	2		31		SIOP
19	No		F	1		38		SIOP
20	No		U	2		70		SIOP
21	No		F	2		71		UKW3
22	Yes		F	3		11		SIOP
23	No		F	1		53		SIOP
24	No		F	1		41		SIOP
25	Yes		F	5		45		UKW3
26	No		F	3		30		UKW1
27	No		F	1		48		SIOP
28	Yes		F	5		29		UKW3
29	No		n/a	n/a		n/a		n/a
30	No		F	1		45		SIOP
31	Yes		U	5		24		UKW3
32	No		F	1		28		SIOP
33	No		F	3		45		UKW1
34	No		F	3		47		UKW2
35	No		n/a	n/a		n/a		UKW3
36	No		n/a	n/a		46		n/a
37	No		F	3		29		SIOP
38	No		F	4		32		UKW3
39	No		F	2		48		UKW3
40	No		F	3		58		UKW3
41	No	F			2		97		SIOP
42	No	F			4		20		UKW3
43	No	F			1		12		UKW3
44	No	F			3		21		UKW3
45	No	F			2		18		UKW3
46	No	F			3		44		UKW3
47	No	F			2		38		UKW2
48	No	F			2		42		UKW2
49	No	F			2		71		UKW3
50	No	F			2		60		n/a
51	Yes	n/a			n/a		19		UKW3
52	No	F			1		25		UKW3
53	No	F			1		21		n/a
54	No	F			1		14		UKW1
55	No	F			3		32		SIOP
56	No	F			3		43		UKW3
57	No	n/a			n/a		18		SIOP
58	No	F			1		34		n/a
59	No	F			1		22		SIOP
60	No	F			2		15		UKW3
61	No	n/a			n/a		10		SIOP
62	No	U			3		15		n/a
63	No	F			3		12		UKW3
64	No	F			1		8		n/a
65	No	n/a			n/a		14		n/a
66	No	F			1		14		n/a
67	No	F			1		22		UKW3
68	No	F			4		41		UKW3
69	No	F			4		46		UKW3
70	No	U			4		39		UKW3
71	No	F			2		22		UKW3
72	No	F			3		103		UKW3
73	No	F			1		8		UKW3
74	No	F			4		40		SIOP
75	No	F			1		14		SIOP
76	No	F			1		92		SIOP
77	No	F			2		24		SIOP
78	No	F			1		41		SIOP
79	No	F			1		9		UKW3
80	No	F			3		60		UKW3
81	No	F			1		68		UKW3
82	No	F			3		18		UKW3
83	No	F			2		24		UKW1
84	No	n/a			n/a		n/a		SIOP
85	No	F			3		21		UKW3
86	No	F			3		14		UKW3
87	No	F			1		12		n/a
88	No	F			3		48		UKW3
89	No	F			3		38		UKW3
90	No	F			1		12		SIOP
91	No	n/a			n/a		n/a		n/a
92	No	n/a			n/a		n/a		UKW2
93	No	n/a			n/a		n/a		UKW3
94	No	n/a			n/a		n/a		SIOP
95	No	n/a			n/a		n/a		UKW3
96	No	n/a			n/a		n/a		UKW2
97	No	F			1		18		n/a
98	No	n/a			n/a		n/a		UKW3
99	No	n/a			n/a		n/a		SIOP
100	No	n/a			n/a		n/a		n/a
Cases with constitutional defects
101	No	n/a			n/a		37		UKW3
102	No	n/a			n/a		57		n/a
103	Yes	n/a			n/a		n/a		n/a
104	No	n/a			n/a		n/a		n/a
105	No	n/a			n/a		n/a		NWTS
106	No	n/a			n/a		n/a		NWTS
107	No	n/a			n/a		n/a		NWTS
108	No	F			1		47		SIOP
109	Yes	n/a			n/a		19		n/a
110	No	F			1		41		SIOP
111	Yes	n/a			n/a		n/a		n/a
112	No	n/a			n/a		n/a		n/a
113	No	n/a			n/a		n/a		NWTS
114	No	n/a			n/a		n/a		NWTS
115	Yes	n/a			n/a		8		UKW3
116	Yes	F			5		16		UKW3
117	Yes	n/a			n/a		n/a		n/a
118	No	F			3		12		UKW3
119	Yes	F			5		12		UKW3
120	No	n/a			n/a		n/a		n/a

## Sheet: Table 4
Supplementary Table 4. Primers used for sequencing of WT1, TP53, CTNNB1 and WTX.
Gene	Exon	Forward primer	Reverse primer	Size (bp)
WT1	1	agccagagcagcagggagtc	gggaagcagctgggtaagag	681
	1B*	ccggtgctggactttgcg	ccccggcctacttaccct
	2	tggctggttcagacccact	gtcctcctttgcctaatttgc	298
	3	gctcaggatctcgtgtctcc	gtctcgtgcctccaagacc	328
	4	tccattgcttttgaagaaacag	cacagagagctttgcccttt	274
	5	ggcttttcactggattctgg	accctgattacccacgtcag	238
	6	ccatcattccctcctgattg	aaagggccggtaagtaggaa	250
	7	cagtgctcactctccctcaa	gtgtgagagcctggaaaagg	299
	8	ttaatgagatccccttttcca	catggctgactctctcattca	250
	9	tgtgcccacattgttaggg	tccaatccctctcatcacaa	222
	10	acttgtgcctgtctctttgttg	TGGAGAGTCAGACTTGAAAGCA	249
TP53	2012-02-03	GTGACCCAGGGTTGGAAG	GACCAGGTCCTcagccc	374
	2-3B†		TCCCCAGCCCAACCCTT
	4	CGTTCTGGTAAGGACAAGGG	GGAATCCCAAAGTTCCAAAC	484
	4B†	GGGGCTGAGGACCTGGTC
	2012-05-06	CTAGTGGGTTGCAGGAGGTG	Tcatggggttatagggaggtc	614
	7	Cctgcttgccacaggtct	Tgatgagaggtggatgggtag	294
	2012-08-09	Gggagtagatggagcctggt	Gaaaacggcattttgagtgtt	458
	10	CAATTGTAACTTGAACCATC	ATGAGAATGGAATCCTATGG	258
	11	Aaagcattggtcagggaaaa	CAAAGACCCAAAACCCAAAA	244
CTNNB1	3	GCCATGGAACCAGACAGAAA	AAAATCCCTGTTCCCACTCA	177
WTX‡	1A	CCAGACCCCACTGTGATGCTTCCTG	CAGCCACAGATGTCTTACATCTGGAGC	547
	1B	CAGCTCCAAGAAAGGTCTCAGCAAG	CTGGATCTTTACAGGCCATTTTCTC	524
	1C	GTCAGAGCCAGGCCTCATGAGCACG	CATCATCATCTGGCAAGGCCATCTC	538
	1D	GGGATGTGACATCCCTGAAAAGCTTTG	CCTCACCTGAATCATCCTCAAATCC	516
	1E	CAATATGAACCTGGGCTACCATCCCAC	CTGGCATGAGCTTCTCGGGCACGTG	516
	1F	CCTCCATGGTCGAAGCTCTGAGATG	CATAACGCTTCTCCAGAGGACGGAAG	536
	1G	GAGTATCAGATGAGGCCCTTAGG	CACATCAGCGATGTCAAAGGTCACC	486
	1H	GGAATGCCACTGTGAGTTTCTCACAGG	GTCCTCCTCATCTGAATCTTCCTGC	509
	1I	GTGAGCAGCCTCCCTCGATACTTGG	ACGAGCTAGTTGAGGCCCAGATTC	471
	1J	CCAACCAGTTGGACAGGCCTTCCAG	CTAGGTTTCCATTCATGGCAGTGGAG	471
	1K	CTTCCAGTTCTGGAGGCTTCAGC	CCATAGATGGCAGAAGAGGCAAGTGG	428

## Sheet: Table 5
Supplementary Table 5. Probes used for MLPA analysis of WTX.
Probe name	5' probe	3' probe	Size (bp)
WTX A	GGGTTCCCTAAGGGTTGGATCTTTGGTGGCAAGAAGGGTATCTGTACTCTG	CCTAGTTTCTTTGGAGGGGGACGGAGTCTAGATTGGATCTTGCTGGCGC	100
WTX B*	GGGTTCCCTAAGGGTTGGATCAGAGTGACCAGCAAGAATCCGCCCCCAAT	AGTGATGAAGGTTATTATGACTCCACCACACTCTAGATTGGATCTTGCTGGCGC	104
WTX C*	GGGTTCCCTAAGGGTTGGAGACTGGAGGGACTTCCGTCCTCTGGAGAAGCGT	TATGAAGGAACCTGCTCCAAGAAAGATCAAAGCTCTAGATTGGATCTTGCTGGCGC	108
WTX D	GGGTTCCCTAAGGGTTGGAGATGTGCTGCTGCCTGTTGATGAGCCCAGTTGCTC	TTCCAGTTCTGGAGGCTTCAGCCCCAGCCCTCTACTCTAGATTGGATCTTGCTGGCGC	112
X control A*	GGGTTCCCTAAGGGTTGGACTTTCCCTGTTAATAGCTGAGCTGCTGTGGTGTGCAG	AACTACACCAACTGGAGCACCAGCCCCTACTTCCTGGTCTAGATTGGATCTTGCTGGCGC	116
X control B	GGGTTCCCTAAGGGTTGGAGATGTTGGCTATGAAGCTATTGGTCTTGT	GGACAGTAGTTTGCCCACAGTTGGTGTCTAGATTGGATCTTGCTGGCGC	96
Y control*	GGGTTCCCTAAGGGTTGGACCGTACTCTGCAGCGAAGTGCAACTGGACAACAGGTTGTA	CAGGGATGACTGTACGAAAGCCACACACTCAAGAATGGTCTAGATTGGATCTTGCTGGCGC	120
*Probes included in the 11p15-WTX MS-MLPA assay.
